# Supplementary material for: Improving the accessibility and transferability of machine learning algorithms for identification of animals in camera trap images: MLWIC2
Source: Ecol Evol. 2020 Sep 16;10(19):10374–83. doi: 10.1002/ece3.6692 (PMC7548173; doi:10.1002/ece3.6692)
Supplement: Supplementary file 1 — Appendix S1 [file ECE3-10-10374-s001.xlsx]

## Sheet: location_information
	Study	State (USA)	authors	The remaining columns are the number of images of each species in each study	Moose	Cow	california_quail	coyote	Elk	american_marten	American_crow	armadillo	wild_turkey	opossum	horse	human	sylvilagus_family	bobcat	striped_skunk	dog	cricetidae_muridae_families	mule_deer	white-tailed_deer	raccoon	mtn_lion	california_ground_squirrel	wild_pig	grey_fox	black_bear	vehicle	wolf	empty	other_mustelids	gray_jay	donkey	black-tailed_jackrabbit	snowshoe_hare	marmota_genus	porcupine	grey_squirrel	red_squirrel	red_fox	Accipitridae_family	Anatidae_family	Bighorn_sheep	black-billed_magpie	black-tailed_prairie_dog	canada_lynx	clarks_nutcracker
8	Amy_Davis_Rabies_program	CO	Amy Davis		0	0	0	0	0	0	0	0	0	369	0	0	0	0	0	0	0	0	0	1217	0	0	0	0	0	0	0	0	0	0	0	0	0	0	0	0	0	0	0	0	0	0	0	0	0
9	Beetle_Kill	CO	Jacob Ivan, Eric Odell, Eric Newkirk		2651	4205	0	1865	132186	1880	0	0	210	0	0	5675	299	237	132	28	927	54920	0	20	48	0	0	0	13063	0	0	119355	27	447	0	0	17442	619	1243	0	16853	2413	3	0	0	0	0	26	34
3	CA_Tejon_Ag	CA	Jesse Lewis, Ryan Miller		0	1826	0	411	0	0	0	0	0	0	0	287	0	12	2	0	0	0	0	25	9	105	916	0	8	1105	0	0	4	0	0	0	0	0	0	0	0	0	0	0	0	0	0	0	0
2	CA_Tejon_grid	CA	Jesse Lewis, Ryan Miller		0	510266	2266	5094	22132	0	0	0	755	9	0	59159	0	17710	11478	0	0	0	0	102	14165	33739	59843	10222	23454	13302	396	0	189	0	0	1150	0	0	0	26944	0	0	0	0	0	0	0	0	0
17	Camp_Bullis_TX	TX	Kurt VerCauteren		0	0	0	0	0	0	0	0	1947	0	0	0	0	0	0	0	0	0	31362	0	0	0	77422	0	0	0	0	0	0	0	0	0	0	0	0	0	0	0	0	0	0	0	0	0	0
11	CO_Lynx_recreation_study	CO	Jacob Ivan, Eric Odell, Eric Newkirk		0	0	0	7686	0	2796	0	0	0	0	0	2747	0	0	0	256	0	0	0	0	0	0	0	0	0	0	0	7385	249	2977	0	0	3714	0	0	0	1270	2751	7	0	0	1993	0	9945	0
10	Conrey_prairie	CO	Reesa Conrey		0	1165679	0	6227	9192	0	0	0	39	0	3947	18454	4919	31	660	194	74	1950	28	24	0	0	0	0	1	9510	0	410097	755	0	0	5066	0	0	6	0	0	159	281	1185	0	318	48885	0	0
4	CPW_1st_round_CO_Lynx_study	CO	Jacob Ivan, Eric Odell, Eric Newkirk		9964	8415	0	9838	183853	1435	0	0	246	0	133	15641	0	275	3	752	0	85421	0	15	574	0	0	0	5119	0	0	0	29	77	0	0	13873	309	546	0	4030	1723	0	0	0	0	0	0	0
19	Dan_Walsh	CO	Dan Walsh		6	193	0	270	151	0	0	0	51	0	0	0	326	168	65	10	0	5912	0	3	143	0	0	209	181	0	0	164	8	0	0	0	0	12	0	0	109	507	150	0	1312	13	0	0	0
1	FL_grid	FL	Raoul Boughton		0	1498505	9	5625	11	0	0	9856	2642	1518	0	17803	0	7437	2	0	0	0	0	37733	8	22	78680	3	191	11608	78	0	0	0	2665	0	0	0	0	223	0	0	0	0	0	0	0	0	0
16	MN	MN	Fabiola Iannarilli, John Erb		0	0	0	1878	0	431	0	0	0	0	0	0	0	448	1467	0	0	0	0	3878	0	0	0	6302	15741	0	1042	0	71	0	0	0	0	0	0	0	0	757	0	0	0	0	0	0	0
5	NWRC_1st_round_TX	TX	Kurt VerCauteren		0	0	0	0	0	0	0	0	18	0	0	502	0	0	0	0	0	0	0	0	0	0	148384	0	0	0	0	139855	0	0	0	0	0	0	0	0	0	0	0	0	0	0	0	0	0
6	NWRC_Washington_Bear_study	WA	Kurt VerCauteren		0	0	0	395	0	0	0	0	0	308	0	5129	0	0	0	0	6	0	0	46	0	0	0	0	59844	0	0	34982	0	0	0	0	0	0	0	0	0	0	0	0	0	0	0	0	0
18	Snapshot_Wisconsin	WI	Jen Stenglein		0	0	0	4239	2604	0	0	0	10719	3997	0	3636	1266	5276	0	0	382	0	51525	3657	0	0	0	1163	5013	1001	1718	27115	1394	0	0	0	4096	729	5569	0	0	3639	0	0	0	0	0	0	0
7	SREL	SC	Jim Beasley		0	0	0	583	0	0	2774	63	802	197	0	0	256	9	0	0	0	0	15192	10321	0	0	31115	5	0	0	0	73569	0	0	0	0	0	0	0	210	0	0	0	0	0	0	0	0	0
12	Wolverine_Idaho	ID	Jacob Ivan, Eric Odell, Eric Newkirk		281	0	0	697	324	21704	0	0	0	0	0	8088	0	56	9	15	0	375	64	0	290	0	0	0	195	0	133	33267	0	153	0	0	1053	0	0	0	532	23786	14	0	0	646	0	0	1211
13	Wolverine_Montana	MT	Jacob Ivan, Eric Odell, Eric Newkirk		60	0	0	191	38	16379	0	0	0	0	0	15833	0	398	0	0	6	134	126	0	175	0	0	0	30	0	19	12954	16	191	0	0	829	0	0	0	1150	7182	279	0	0	108	0	6797	1431
14	Wolverine_Washington	WA	Jacob Ivan, Eric Odell, Eric Newkirk		43	0	0	1089	0	12080	0	0	0	0	0	2496	0	3270	0	1	0	738	0	0	27	0	0	0	806	0	3	6868	7	353	0	0	583	0	0	0	59	5334	944	0	0	0	0	56	410
[truncated: 14 more columns]
