# Supplementary material for: Improving the accessibility and transferability of machine learning algorithms for identification of animals in camera trap images: MLWIC2
Source: Ecol Evol. 2020 Sep 16;10(19):10374–83. doi: 10.1002/ece3.6692 (PMC7548173; doi:10.1002/ece3.6692)
Supplement: Supplementary file 2 — Appendix S2 [file ECE3-10-10374-s002.xlsx]

## Sheet: Sheet1
Epoch Number	Learning Rate	Weight Decay
1-18	0.01	0.0005
19-29	0.005	0.0005
30-43	0.001	0
44-52	0.0005	0
53-55	0.0001	0
