# Supplementary material for: Improving the accessibility and transferability of machine learning algorithms for identification of animals in camera trap images: MLWIC2
Source: Ecol Evol. 2020 Sep 16;10(19):10374–83. doi: 10.1002/ece3.6692 (PMC7548173; doi:10.1002/ece3.6692)
Supplement: Supplementary file 4 — Appendix S4 [file ECE3-10-10374-s004.xlsx]

## Sheet: confusionMatrix.csv
	Moose	Cow	california_quail	coyote	Elk	american_marten	American_crow	armadillo	wild_turkey	opossum	horse	human	sylvilagus_family	bobcat	striped_skunk	dog	cricetidae_muridae_families	mule_deer	white-tailed_deer	raccoon	mtn_lion	california_ground_squirrel	wild_pig	grey_fox	black_bear	vehicle	wolf	empty	other_mustelids	gray_jay	donkey	black-tailed_jackrabbit	snowshoe_hare	marmota_genus	porcupine	grey_squirrel	red_squirrel	red_fox	Accipitridae_family	Anatidae_family	Bighorn_sheep	black-billed_magpie	black-tailed_prairie_dog	canada_lynx	clarks_nutcracker	common_raven	Domestic_sheep	golden-mantled_ground_squirrel	grizzly_bear
Moose	1251	0	0	0	2	0	0	0	0	0	0	1	0	0	0	0	0	2	0	0	0	0	0	0	1	0	0	5	0	0	0	0	1	0	0	0	0	0	0	0	0	0	0	0	0	0	0	0	0
Cow	2	28990	3	6	51	0	0	2	6	0	10	57	0	11	3	0	0	5	1	9	7	1	53	0	92	15	0	186	0	0	1	0	0	0	3	6	0	0	0	0	0	0	0	0	0	0	10	0	0
california_quail	0	0	222	0	0	0	0	0	0	0	0	1	0	0	0	0	0	0	0	0	0	0	0	0	0	0	0	0	0	0	0	0	0	0	0	1	0	0	0	0	0	0	0	0	0	0	0	0	0
coyote	0	10	1	4374	3	1	0	0	1	0	0	2	1	15	1	0	0	6	5	3	2	0	4	3	2	1	0	52	2	0	0	1	3	0	0	0	3	3	0	0	0	0	0	0	0	0	0	0	0
Elk	5	31	0	3	12381	0	0	0	0	0	0	12	0	3	0	0	0	53	3	0	0	0	1	1	16	1	0	47	0	0	0	1	4	1	0	0	1	1	0	0	0	0	0	0	0	0	0	0	0
american_marten	0	0	0	1	0	5418	0	0	0	0	0	1	0	0	0	0	0	1	0	0	1	0	0	0	0	0	0	180	1	0	0	0	8	0	0	0	4	10	0	0	0	0	0	0	0	5	0	0	0
American_crow	0	0	0	2	0	0	170	0	0	0	0	0	0	0	0	0	0	0	0	0	0	0	1	0	0	0	0	69	0	0	0	0	0	0	0	1	0	0	0	0	0	0	0	0	0	0	0	0	0
armadillo	0	3	0	2	0	0	0	910	1	6	0	0	0	0	0	0	0	0	0	8	0	0	6	0	0	0	0	20	0	0	0	0	0	0	0	0	0	0	0	0	0	0	0	0	0	0	0	0	0
wild_turkey	0	1	0	1	0	0	0	0	1641	0	0	0	0	1	0	0	0	0	4	0	0	0	1	0	0	0	0	25	0	0	0	0	0	0	0	0	0	0	0	0	0	0	0	0	0	0	0	0	0
opossum	0	2	0	1	0	0	0	2	0	580	0	0	0	0	0	0	2	0	0	6	0	0	2	0	0	0	0	4	1	0	0	0	0	0	0	0	0	1	0	0	0	0	0	0	0	0	0	0	0
horse	0	3	0	0	0	0	0	0	0	0	411	6	0	0	0	0	0	0	0	0	0	0	0	0	0	0	0	12	0	0	0	0	0	0	0	0	0	0	0	0	0	0	0	0	0	0	0	0	0
human	1	72	0	2	13	1	0	0	3	0	4	15115	0	2	0	19	0	9	3	1	0	0	1	0	8	37	0	111	0	0	0	0	0	0	0	10	0	0	0	0	0	0	0	0	0	0	0	0	0
sylvilagus_family	0	0	0	0	0	0	0	0	1	1	0	0	631	2	0	0	0	0	4	0	0	0	0	0	0	0	0	20	1	0	0	4	2	0	0	0	0	0	0	0	0	0	0	0	0	0	0	0	0
bobcat	0	5	0	12	4	0	0	0	1	1	0	0	0	3546	4	0	0	0	3	10	12	0	17	10	7	1	1	15	0	0	0	1	0	0	0	1	0	3	0	0	0	0	0	0	0	0	0	0	0
striped_skunk	0	3	0	1	1	0	0	0	0	0	1	0	0	11	1369	0	0	0	0	1	4	0	11	8	2	0	0	1	0	0	0	1	0	0	0	0	0	0	0	0	0	0	0	0	0	0	0	0	0
dog	0	0	0	0	0	0	0	0	0	0	1	24	0	0	0	98	0	0	0	0	0	0	0	0	0	0	0	2	0	0	0	0	0	0	0	0	0	0	0	0	0	0	0	0	0	0	1	0	0
cricetidae_muridae_families	0	0	0	0	0	0	0	0	0	0	0	0	0	0	0	0	131	0	0	0	0	0	0	0	0	0	0	18	4	0	0	0	1	0	0	0	2	0	0	0	0	0	0	0	0	0	0	0	0
mule_deer	1	4	0	1	93	2	0	0	1	0	1	8	1	0	0	1	0	9941	2	0	1	0	0	0	5	0	0	115	0	0	0	0	1	0	0	0	4	2	0	0	0	0	0	1	0	0	0	0	0
white-tailed_deer	0	4	0	3	5	0	1	0	13	0	0	13	1	13	0	0	0	0	9061	16	0	0	15	1	3	1	6	144	2	0	0	0	0	1	4	0	0	3	0	0	0	0	0	0	0	0	0	0	0
raccoon	0	28	0	5	0	0	0	15	1	14	0	0	0	13	1	0	0	0	5	5042	0	0	32	3	2	0	0	229	0	0	0	0	0	0	0	0	0	1	0	0	0	0	0	0	0	0	0	0	0
mtn_lion	0	3	0	4	3	0	0	0	0	0	0	1	0	8	4	0	0	2	0	0	1478	0	11	2	4	0	2	0	1	0	0	0	0	0	0	1	0	0	0	0	0	0	0	0	0	0	0	0	0
california_ground_squirrel	0	19	1	3	0	0	0	0	0	0	0	3	0	1	0	0	0	0	0	0	1	3559	1	0	0	2	0	0	0	0	0	0	0	0	0	12	0	0	0	0	0	0	0	0	0	0	0	0	0
wild_pig	0	108	0	10	3	0	0	7	2	1	0	3	0	21	4	0	0	0	11	31	12	1	26742	5	16	2	2	159	0	0	0	0	0	0	0	2	0	0	0	0	0	0	0	0	0	0	0	0	0
grey_fox	0	2	0	1	0	0	0	0	0	0	0	0	0	7	9	0	0	0	1	4	8	0	8	1768	2	0	0	1	0	0	0	0	0	0	0	0	0	3	0	0	0	0	0	0	0	0	0	0	0
black_bear	1	55	0	1	19	0	0	0	1	0	0	6	0	1	2	0	0	6	4	1	2	0	19	2	11862	0	0	41	0	0	0	0	1	0	2	2	0	1	0	0	0	0	0	0	0	0	0	0	0
vehicle	0	29	0	1	0	0	0	0	1	1	0	40	0	2	0	0	0	0	1	0	2	0	3	0	0	3509	0	10	0	0	0	0	0	0	0	1	0	0	0	0	0	0	0	0	0	0	0	0	0
wolf	0	0	0	4	0	0	0	0	0	0	0	1	0	2	0	0	0	0	4	0	0	0	0	0	2	0	307	4	0	0	0	0	0	0	0	0	0	0	0	0	0	0	0	0	0	0	0	0	0
empty	2	625	0	104	128	170	81	36	64	12	6	159	36	25	4	1	2	144	640	467	1	0	275	0	182	40	1	98133	10	8	1	22	104	1	4	7	325	54	14	2	0	5	321	3	14	21	1	17	1
other_mustelids	0	0	0	1	2	0	0	0	0	0	0	0	0	0	0	0	2	0	0	2	0	0	0	0	0	0	0	14	251	0	0	0	0	0	0	0	0	0	0	0	0	0	0	0	0	1	0	0	0
gray_jay	0	0	0	0	0	1	0	0	0	0	0	0	0	0	0	0	0	0	0	0	0	0	0	0	0	0	0	21	0	409	0	0	0	0	0	0	2	0	0	0	0	0	0	0	3	0	0	0	0
donkey	0	8	0	0	0	0	0	0	0	0	0	1	0	0	0	0	0	0	0	0	0	0	0	0	0	0	0	8	0	0	260	0	0	0	0	0	0	0	0	0	0	0	0	0	0	0	0	0	0
black-tailed_jackrabbit	0	0	0	1	1	0	0	0	0	0	0	0	8	0	0	0	0	1	0	0	0	0	0	3	1	0	0	14	2	0	0	567	0	0	0	0	0	0	0	0	0	0	0	0	0	0	0	0	0
snowshoe_hare	1	1	0	4	7	8	0	0	0	0	0	2	0	0	0	0	2	3	0	0	1	0	0	0	2	0	0	88	2	0	0	0	3989	0	3	0	4	6	0	0	0	0	0	0	0	0	0	0	0
marmota_genus	0	0	0	0	0	0	0	0	3	0	0	0	0	0	0	0	0	0	0	0	0	0	0	0	0	0	0	5	0	0	0	0	0	169	0	0	0	0	0	0	0	0	0	0	0	0	0	0	0
porcupine	0	0	0	1	0	0	0	0	0	0	0	0	0	3	0	0	1	0	3	0	0	0	0	1	0	0	0	2	0	0	0	0	2	0	737	0	0	1	0	0	0	0	0	0	0	0	0	0	0
grey_squirrel	0	10	2	2	2	0	0	0	1	0	0	5	0	5	1	0	0	0	0	0	7	4	6	1	7	3	0	7	0	0	0	0	0	0	0	2656	0	0	0	0	0	0	0	0	0	0	0	0	0
red_squirrel	0	0	0	2	1	5	0	0	0	0	0	0	0	0	0	0	0	2	0	0	0	0	0	0	3	0	0	305	0	0	0	0	0	0	1	0	2063	1	0	0	0	0	0	1	0	0	0	2	0
red_fox	0	0	0	6	0	10	0	0	0	0	0	0	0	1	0	0	0	2	5	0	0	0	0	2	0	0	0	42	0	0	0	0	6	0	1	0	0	4725	0	0	0	0	0	0	0	0	0	0	0
Accipitridae_family	0	0	0	0	0	0	0	0	0	0	0	0	0	0	0	0	0	0	0	0	0	0	0	0	0	0	0	8	0	0	0	0	0	0	0	0	0	0	152	0	0	0	0	0	0	2	0	0	0
Anatidae_family	0	0	0	0	0	0	0	0	0	0	0	0	0	0	0	0	0	0	0	0	0	0	0	0	0	0	0	3	0	0	0	0	0	0	0	0	0	0	0	111	0	0	0	0	0	0	0	0	0
Bighorn_sheep	0	0	0	0	0	0	0	0	0	0	0	0	0	0	0	0	0	0	0	0	0	0	0	0	0	0	0	0	0	0	0	0	0	0	0	0	0	0	0	0	123	0	0	0	0	0	0	0	0
black-billed_magpie	0	0	0	0	0	1	0	0	0	0	0	0	0	0	0	0	0	0	0	0	0	0	0	0	0	0	0	10	0	0	0	0	0	0	0	0	0	0	0	0	0	301	0	0	1	0	0	0	0
black-tailed_prairie_dog	0	3	0	0	0	0	0	0	0	0	0	2	0	0	0	0	0	0	0	0	0	0	0	0	0	0	0	228	0	0	0	0	0	0	0	0	0	1	1	0	0	0	4562	0	0	0	0	0	0
canada_lynx	0	0	0	3	0	0	0	0	0	0	0	2	0	0	0	0	0	0	0	0	0	0	0	0	0	0	0	16	0	0	0	0	0	0	0	0	0	0	0	0	0	0	0	1700	0	0	0	0	0
clarks_nutcracker	0	0	0	0	0	0	0	0	0	0	0	0	0	0	0	0	0	0	0	0	0	0	0	0	0	0	0	17	0	5	0	0	0	0	0	0	0	0	0	0	0	1	0	0	283	1	0	0	0
common_raven	0	0	0	0	0	3	0	0	0	0	0	0	0	0	0	0	0	0	0	0	0	0	0	0	0	0	0	10	0	0	0	0	0	0	0	0	0	0	0	0	0	0	0	0	0	2340	0	0	0
Domestic_sheep	0	7	0	0	0	0	0	0	0	0	0	0	0	0	0	1	0	0	0	0	0	0	0	0	0	0	0	3	0	0	0	0	0	0	0	0	0	0	0	0	0	0	0	0	0	0	1777	0	0
golden-mantled_ground_squirrel	0	0	0	0	0	0	0	0	0	0	0	1	0	0	0	0	0	0	0	0	0	0	0	0	0	0	0	23	0	0	0	0	0	0	0	0	2	0	0	0	0	0	0	0	0	0	0	164	0
grizzly_bear	0	0	0	0	0	0	0	0	0	0	0	0	0	0	0	0	0	0	0	0	0	0	0	0	0	0	0	1	0	0	0	0	0	0	0	0	0	0	0	0	0	0	0	0	0	0	0	0	108
grouse	0	0	0	0	0	0	0	0	1	0	0	0	0	0	0	0	0	0	3	0	0	0	0	0	0	0	0	3	0	0	0	0	0	0	1	0	1	0	0	0	0	0	0	0	0	0	0	0	0
gunnisons_prairie_dog	0	1	0	2	0	0	0	0	0	0	0	0	0	0	0	0	0	0	0	0	0	0	0	0	0	0	0	124	0	0	0	0	0	0	0	0	0	0	0	0	0	1	0	0	0	1	0	0	0
pacific_fisher	0	0	0	0	0	2	0	0	0	0	0	0	0	0	0	0	0	0	3	0	0	0	0	0	1	0	0	3	0	0	0	0	0	0	0	0	0	0	0	0	0	0	0	0	0	0	0	0	0
Passeriformes	0	1	0	0	0	0	0	0	0	0	0	0	0	0	0	0	1	0	0	0	0	0	0	0	0	0	0	34	0	0	0	0	0	0	0	0	5	0	0	1	0	0	0	0	0	0	0	2	0
prairie_chicken	0	0	0	0	0	0	0	0	0	0	0	0	0	0	0	0	0	0	0	0	0	0	0	0	0	0	0	2	0	0	0	0	0	0	0	0	0	0	0	0	0	0	0	0	0	0	0	0	0
Pronghorn	0	8	0	8	1	0	0	0	0	0	2	0	0	0	0	0	0	1	0	0	0	0	0	0	0	2	0	56	1	0	0	0	0	0	0	0	0	0	0	0	0	0	3	0	0	0	0	0	0
river_otter	0	1	0	0	0	0	0	0	1	0	0	0	0	0	0	0	0	0	0	1	0	0	1	0	0	0	0	0	3	0	0	0	0	0	0	0	0	0	0	0	0	0	0	0	0	0	0	0	0
stellers_jay	0	0	0	0	0	0	0	0	0	0	0	0	0	0	0	0	0	1	0	0	0	0	0	0	0	0	0	6	0	0	0	0	0	0	0	0	1	0	0	0	0	0	0	0	0	0	0	0	0
swift_fox	0	0	0	4	0	0	0	0	0	0	0	0	3	0	0	0	0	0	0	0	0	0	0	0	0	0	0	5	1	0	0	2	0	0	0	0	0	1	0	0	0	0	0	0	0	0	0	0	0
wolverine	0	0	0	0	0	2	0	0	0	0	0	0	0	0	0	0	0	0	0	0	0	0	0	0	0	0	0	34	0	0	0	0	1	0	0	0	0	1	0	0	0	0	0	0	0	0	0	0	0
[truncated: 10 more columns]
